# Supplementary material for: Generation and analysis of a barcode-tagged insertion mutant library in the fission yeast Schizosaccharomyces pombe
Source: BMC Genomics. 2012 May 3;13:161. doi: 10.1186/1471-2164-13-161 (PMC3418178; doi:10.1186/1471-2164-13-161)
Supplement: Additional file 2 — Table S1. Tetrad analysis and insertion site mapping of S. pombe barcoded insertion mutants. [file 1471-2164-13-161-S2.xls]

## Sheet: Sheet1
Additional file 2:
Table S1. Tetrad analysis and insertion site mapping of S. pombe barcoded insertion mutants
Mutanta	Phenotype	Tetrad analysis			Genome locationb
		Total number	2:2 segregation (ura4+ marker)	2:2 co-segregation (mutant phenotype & ura4+)
11_B20c	slow or no growth on minimum media	11	11	11	300 bp 3’ of zas1+ (transcription factor) / Chr 2
11_F1c	slow or no growth on minimum media	7	7	7	505 bp 5’ of SPNCRNA.100; 1246 bp 3' of pcl1+ (ferrous iron transporter) / Chr 2
11_K15d	slow or no growth on minimum media h	7	7	7	5’ end or 5’ UTR of SPBC725.01 (aspartate aminotransferase) / Chr 2
12_D18c	slow or no growth on minimum media	7	7	7	35 bp 5’ of gdh1+ (NADP-specific glutamate dehydrogenase) / Chr 3
12_L6	slow or no growth on minimum media	7	7	7	ND (mitochondrial DNA co-integration)
12_O8c	slow or no growth on minimum media	7	7	7	197 bp of dea2+ (adenine deaminase, essential) / Chr 2
13_H17c	slow or no growth on minimum media h	7	7	7	1963 bp of rhp6+ (ubiquitin conjugating enzyme) / Chr 1
14_B5c	slow or no growth on minimum media	7	7	7	269 bp 5’ of gdh1+ (NADP-specific glutamate dehydrogenase) / Chr 3
14_D20c, d	slow or no growth on minimum media	7	7	7	270 bp of gdh1+ (NADP-specific glutamate dehydrogenase) / Chr 3
14_E8c	slow or no growth on minimum media	7	3	3	≤ 269 bp 3’ of cut11+ (essential) and 260 bp 5’ of SPAC24C9.02c (cytochrome c1 heme lyase) / Chr 1
14_G24	slow or no growth on minimum media	7	7	7	225 bp 5’ of SPAC1A6.01c and ≤ 279 bp 3’ of SPAC1A6.02 (essential) / Chr 1
15_P15c	slow or no growth on minimum media	7	7	7	315 bp of gdh1+ (NADP-specific glutamate dehydrogenase) / Chr 3
16_H9c	slow or no growth on minimum media	7	7	1	105 bp of mfm3+ (M factor precursor) / Chr 2
17_F3	slow or no growth on minimum media	7	7	7	ND (mitochondrial DNA co-integration)
17_I12c	slow or no growth on minimum media	7	7	1	545 bp 5’ of SPAC29B12.11c / Chr 1
17_I19d	slow or no growth on minimum media	4	3	2	3’end or 3’ UTR of SPAC20G4.05c; SPNCRNA.1027; 5’end or 5’ UTR of hus1+ (checkpoint clamp protein) /Chr 1
17_K24c	slow or no growth on minimum mediah	5	5	5	538 bp of SPBC725.01 (aspartate aminotransferase) / Chr 2
19_A23c	slow or no growth on minimum mediah	7	7	7	12 bp 5’ of SPBC725.01 (aspartate aminotransferase) / Chr 2
19_P7	slow or no growth on minimum media	7	7	7	ND (tandem insertion vector DNA)
20_M4	slow or no growth on minimum media	7	7	4	ND (tandem insertion vector DNA)
20_N23d	slow or no growth on minimum media	7	6	6	3' UTR of SPBC1198.01(glutathione-dependent formaldehyde dehydrogenase), or 5' end or 5' UTR of dea2+ (adenine deaminase, essential) / Chr 2
13_C10c	red on low adenine medium	7	7	7	350 bp of ade7+ (SAICAR synthetase) / Chr 2
19_H13c	white on low adenine medium	7	7	7	573 bp of SPBC365.16 / Chr 2
13_N2c, e	slow or no growth at 36oC	7	7	7	1373 bp of SPBC27B12.04c (conserved eukaryotic protein implicated in cell cycle regulation) / Chr 2
17_D21c, d	slow or no growth at 36oC	7	7	4	635 bp 5' of sal3+ (karyopherin); 1994 bp of SPNCRNA.1278 / Chr 3
17_M6d	slow or no growth at 36oC	7	6	0	3' end or 3’ UTR of atg18+, or 5' UTR of SPAC589.06c / Chr 1
17_M10d	slow or no growth at 36oC	5	5	0	3’ end of 3’ UTR of SPBC19C2.15c (phosphoprotein phosphatase, essential) / Chr 2
19_D24	slow or no growth at 36oC	7	7	7	ND (tandem insertion vector DNA)
19_P10d	slow or no growth at 36oC	7	7	7	3' end or 3' UTR of SPAC13G7.09c, or 5' UTR of crb3+,( Pre-rRNA-processing protein, essential) / Chr 1
12_H14d	Growth in medium with EtBr	6	6	ND	3’ UTR of SPAPJ695.01c / Chr 1
13_H5c, f	Growth in medium with EtBr	4	4	ND	2420 bp of SPAC167.07c (ubiquitin-protein ligase E3) / Chr 1
18_H24d	Growth in medium with EtBr	0	ND	ND	5' end or 5' UTR of svf1+ (oxidative stress survival factor) / Chr 3
18_M24d, e, f	Growth in medium with EtBr	ND	ND	ND	2 bp of sin1+ (stress activated MAP kinase interacting protein; TOR complex 2 subunit) / Chr 1
20_F24d	Growth in medium with EtBr	7	6	ND	3' end or 3' UTR of rpo41+, or 3' end or 3' UTR of kei1+ / Chr 1
12_L3d	ND	7	7	ND	3' UTR of mug74+, SPNCRNA.885, or 5' end or 5' UTR of taz1+ / Chr 1
13_L18f	ND	ND	ND	ND	909 bp of SPNCRNA.436 / Chr 2
18_F8d	ND	7	5	ND	myo1+ ORF (at ~2kb) / Chr2
1a2-16929f	CLSg	ND	ND	ND	SPRRNA.47 (28S ribosomal RNA) / Chr 3
1a7-4033c, f	CLSg	ND	ND	ND	595 bp of clg1+ / Chr 2
1a8-4032c, f	CLSg	ND	ND	ND	905 bp of SPNCRNA.142 / Chr 1
1a8-6535c	CLSg	ND	ND	ND	23 bp 5‘ of trs130+ / Chr 3
3c2-6969c	CLSg	ND	ND	ND	237 bp 5’ of SPBC31F10.02 / Chr 2
10a1-36668c	CLSg	ND	ND	ND	776 bp of SPCC1442.04c /Chr 3
ND = not determined a. Mutants from 384-well plates were named as “plate number_position in the plate” (e.g. 11_B20 = plate 11_row B, column 20). Mutants in this table were sorted based on their positions in the library and the associated phenotypes. The last six mutants in this table were isolated from pooled mutants in aging assays and given arbitrary names. b. Precise mapping results on of one…
