# Supplementary material for: Generation and analysis of a barcode-tagged insertion mutant library in the fission yeast Schizosaccharomyces pombe
Source: BMC Genomics. 2012 May 3;13:161. doi: 10.1186/1471-2164-13-161 (PMC3418178; doi:10.1186/1471-2164-13-161)
Supplement: Additional file 9 — pInsertion-ura4. Annotated sequence of pInsertion-ura4. [file 1471-2164-13-161-S9.gb]

LOCUS       pInsertion-ura4         2178 bp ss-DNA     linear   SYN 17-Nov-2011
DEFINITION  -
ACCESSION   -
KEYWORDS    -
SOURCE      -
FEATURES             Location/Qualifiers
     misc_feature    7..202
                     /note=ATG-less lambda
     promoter        complement(203..296)
                     /note=HSP70 promoter
     prim_transcript complement(205..205)
                     /note=pombe start site
     prim_transcript complement(209..209)
                     /note=pombe start site
     prim_transcript complement(212..212)
                     /note=HeLa start site
     prim_transcript complement(213..213)
                     /note=pombe
                     /note=HeLa start site
     prim_transcript complement(216..216)
                     /note=pombe
                     /note=3T3 start site
     prim_transcript complement(218..218)
                     /note=pombe
                     /note=3T3 start site
     misc_feature    complement(234..243)
                     /note=TATA-mtn_eliminates_trnscrptn
     misc_feature    complement(255..260)
                     /note=mutated_Sp1_site
     misc_feature    complement(274..279)
                     /note=nonsense_CCAAT_mtn
     misc_feature    complement(297..316)
                     /note=lexA binding site
     misc_feature    345..385
                     /note=random barcode
     misc_feature    409..442
                     /note=LE mutant lox71
     frag            469..2173
                     /note=44 to 1748 of ura4 Hind III fragment
BASE COUNT       626 A       381 C       454 G       689 T        27 OTHER
ORIGIN      ?
        1 GGATCCGTTT CTGCGGGAAA GTGTTCGACG GTGAGCTGAG TTTTGCCCTG AAACTGGCGC
       61 GTGAGATGGG GCGACCCGAC TGGCGTGCCA AGCTTGCCGG GATGTGATCC ACGGAGTATG
      121 CCGACTGGCA CCGCTTTTAC AGTACCTAAT ATTTTCACGA TGTTCTGCTG GATATGCACT
      181 TTTCCGGGCT GACGTACACC GTTAGCCGTT ATCCGGACCG CTTGCCCCTG GGCTTTTATA
      241 AGTCGTCACG GAGAGTCGAC TTTTCCCTTC TGACTGCCTA ACCGAGCTCG ATGAGGTACT
      301 GTATGTACAT ACAGTAGCTA GCGCTCAGCC TGGCCTCCCT GGCCANNNAN ANNNANANNN
      361 ANANNNANAN NNANANNNAN ANNNACACTC GCCCGGGCCT CCCTGGCCTA CCGTTCGTAT
      421 AGCATACATT ATACGAAGTT ATCCACTGGC TATATGTATG CATTTGTGTT AAAAAAGTTT
      481 GTATAGATTA TTTAATCTAC TCAGCATTCT TTCTCTAAAT AGGAATTTGT TACTTAATGG
      541 AGAAAAAAAT GTTTCGATTT ACCTAGTGTA TTTGTTTGTA TACTCACGTT TAATTTCAAA
      601 CATCCATTCT ATCTTGTGTA ATTTTTGGCA TGGTGAAAAA GATAATCAGC CTTATAATCT
      661 TTACAAAAGT AAGAAATTCT GTAAATAAGC CTTAATGCCC TTGCTTTAAA TTAAAATGGT
      721 TCTTTTTCAT GATAATGTTT GCACTTTGTG AATATATTTT AGATAGTTCT GTGAGGTATA
      781 ATTAAGATGT TTTAGAGACT TATACAATTT TGTCTTTATA AATTCTTAAT TGATTTTACC
      841 ATCCCAGTTT AACTATGCTT CGTCGGCATC TCTGCACATG TCGTGTTTTC TTACCGTATT
      901 GTCCTACCAA GAACCTCTTT TTTGCTTGGA TCGAAATTAA AGGTTTAAAA GCAAAGTTAT
      961 GGATGCTAGA GTATTTCAAA GCTATTCAGC TAGAGCTGAG GGGATGAAAA ATCCCATTGC
     1021 CAAGGAATTG TTGGCTTTGA TGGAAGAAAA GCAAAGCAAC TTGTCAGTCG CGGTCGATTT
     1081 GACGAAGAAA TCCGAAATCT TAGAATTGGT AGATAAAATT GGACCCTATG TCTGTGTTAT
     1141 CAAGACACAT ATTGACGTTG TCGAGGATTT CGACCAGGAT ATGGTAGAAA AACTGGTGGC
     1201 CTTAGGTAAA AAGCATCGTT TTCTTATCTT TGAGGATCGC AAATTCGCAG ACATTGGAAA
     1261 TACCGTCAAG CTACAATATG CATCTGGTGT GTACAAAATT GCTTCTTGGG CTCATATCAC
     1321 AAATTGCCAT ACAGTGCCAG GCGAGGGTAT TATACAAGGC CTCAAAGAAG TTGGTTTACC
     1381 TTTGGGACGT GGTCTCTTGC TTTTGGCTGA AATGTCTTCC AAAGGCTCTT TGGCTACTGG
     1441 TTCCTACACA GAGAAAACCT TAGAATGGTT TGAGAAGCAT ACCGATTTTT GCTTTGGCTT
     1501 TATAGCTGGT CGTCGATTTC CTAACCTTCA AAGCGACTAC ATAACTATGT CCCCTGGTAT
     1561 CGGCTTGGAT GTTAAAGGAG ACGGGCTGGG ACAGCAATAT CGTACTCCTG AAGAAGTGAT
     1621 TGTAAACTGC GGTAGCGATA TCATCATTGT TGGTCGTGGA GTCTATGGAG CTGGTCGTAA
     1681 TCCTGTTGTC GAAGCCAAGA GATATAGAGA AGCTGGTTGG AAGGCATATC AGCAAAGACT
     1741 TTCTCAGCAT TAAAAAAAGA CTAATGTAAA ATTTTTTTGG TTGGTTATTG AAAAAGTCGA
     1801 TGCCTTGTTT GCGTTTGTTT TCCTAGGCGT TTTATGTCAG AAGGCATTTA GAATTAGTAT
     1861 ACAAGTACTC TTTGGTAAAA TTTTATGTAG CGACTAAAAT ATTAACTATT ATAGATAAAC
     1921 ACCTTGGGAA TAAAAAGTAA TTTGCTATAG TAATTTATTA AACATGCTCC TACAACATTA
     1981 CCACAATCTT TTCTCTTGGA TTGACATTGA ATAAGAAAAG AGTGAATTTT TTTAGACTTG
     2041 TAATGATAAC TATGTACAAA GCCAATGAAA GATGTATGTA GATGAATGTA AAATACCATG
     2101 TAGACAAACA AGATAAAACT TGGTTATAAA CATTGGTGTT GGAACAGAAT AAATTAGATG
     2161 TCAAAAAGTT TCGGATCC
//
