# Supplementary material for: Generation and analysis of a barcode-tagged insertion mutant library in the fission yeast Schizosaccharomyces pombe
Source: BMC Genomics. 2012 May 3;13:161. doi: 10.1186/1471-2164-13-161 (PMC3418178; doi:10.1186/1471-2164-13-161)
Supplement: Additional file 10 — pLox66. Annotated sequence of pLox66. [file 1471-2164-13-161-S10.gb]

LOCUS       plox66                  3126 bp ss-DNA     circular SYN 31-Jan-2012
DEFINITION  pLox66 with kanMX4 marker and lox66 site, complete sequence.
ACCESSION   -
KEYWORDS    -
SOURCE      Cloning vector pRS400.
  ORGANISM  Cloning vector pRS400 artificial sequence; vectors.
FEATURES             Location/Qualifiers
     terminator      complement(185..451)
                     /note=Ttef terminator
     ORF             complement(452..1261)
                     /note=kan
                     /note=G418r
     promoter        complement(1262..1661)
                     /note=Ptef promoter
     rep_origin      2066..2739
                     /note=pUC origin
     misc_feature    3023..3056
                     /note=lox66
BASE COUNT       836 A       750 C       755 G       785 T         0 OTHER
ORIGIN      ?
        1 TCGCGCGTTT CGGTGATGAC GGTGAAAACC TCTGACACAT GCAGCTCCCG GAGACGGTCA
       61 CAGCTTGTCT GTAAGCGGAT GCCGGGAGCA GACAAGCCCG TCAGGGCGCG TCAGCGGGTG
      121 TTGGCGGGTG TCGGGGCTGG CTTAACTATG CGGCATCAGA GCAGATTGTA CTGAGAGTGC
      181 ACCATAATCA TCGATGAATT CGAGCTCGTT TTCGACACTG GATGGCGGCG TTAGTATCGA
      241 ATCGACAGCA GTATAGCGAC CAGCATTCAC ATACGATTGA CGCATGATAT TACTTTCTGC
      301 GCACTTAACT TCGCATCTGG GCAGATGATG TCGAGGCGAA AAAAAATATA AATCACGCTA
      361 ACATTTGATT AAAATAGAAC AACTACAATA TAAAAAAACT ATACAAATGA CAAGTTCTTG
      421 AAAACAAGAA TCTTTTTATT GTCAGTACTG ATTAGAAAAA CTCATCGAGC ATCAAATGAA
      481 ACTGCAATTT ATTCATATCA GGATTATCAA TACCATATTT TTGAAAAAGC CGTTTCTGTA
      541 ATGAAGGAGA AAACTCACCG AGGCAGTTCC ATAGGATGGC AAGATCCTGG TATCGGTCTG
      601 CGATTCCGAC TCGTCCAACA TCAATACAAC CTATTAATTT CCCCTCGTCA AAAATAAGGT
      661 TATCAAGTGA GAAATCACCA TGAGTGACGA CTGAATCCGG TGAGAATGGC AAAAGCTTAT
      721 GCATTTCTTT CCAGACTTGT TCAACAGGCC AGCCATTACG CTCGTCATCA AAATCACTCG
      781 CATCAACCAA ACCGTTATTC ATTCGTGATT GCGCCTGAGC GAGACGAAAT ACGCGATCGC
      841 TGTTAAAAGG ACAATTACAA ACAGGAATCG AATGCAACCG GCGCAGGAAC ACTGCCAGCG
      901 CATCAACAAT ATTTTCACCT GAATCAGGAT ATTCTTCTAA TACCTGGAAT GCTGTTTTGC
      961 CGGGGATCGC AGTGGTGAGT AACCATGCAT CATCAGGAGT ACGGATAAAA TGCTTGATGG
     1021 TCGGAAGAGG CATAAATTCC GTCAGCCAGT TTAGTCTGAC CATCTCATCT GTAACATCAT
     1081 TGGCAACGCT ACCTTTGCCA TGTTTCAGAA ACAACTCTGG CGCATCGGGC TTCCCATACA
     1141 ATCGATAGAT TGTCGCACCT GATTGCCCGA CATTATCGCG AGCCCATTTA TACCCATATA
     1201 AATCAGCATC CATGTTGGAA TTTAATCGCG GCCTCGAAAC GTGAGTCTTT TCCTTACCCA
     1261 TGGTTGTTTA TGTTCGGATG TGATGTGAGA ACTGTATCCT AGCAAGATTT TAAAAGGAAG
     1321 TATATGAAAG AAGAACCTCA GTGGCAAATC CTAACCTTTT ATATTTCTCT ACAGGGGCGC
     1381 GGCGTGGGGA CAATTCAACG CGTCTGTGAG GGGAGCGTTT CCCTGCTCGC AGGTCTGCAG
     1441 CGAGGAGCCG TAATTTTTGC TTCGCGCCGT GCGGCCATCA AAATGTATGG ATGCAAATGA
     1501 TTATACATGG GGATGTATGG GCTAAATGTA CGGGCGACAG TCACATCATG CCCCTGAGCT
     1561 GCGCACGTCA AGACTGTCAA GGAGGGTATT CTGGGCCTCC ATGTCGCTGG CCGGGTGACC
     1621 CGGCGGGGAC GAGGCAAGCT AAACAGATCT GGCGCGCCTT AGGTGGAGCT CCAGCTTTTG
     1681 TTCCCTTTAG TGAGGGTTAA TTGCGCGCTT GGCGTAATCA TGGTCATAGC TGTTTCCTGT
     1741 GTGAAATTGT TATCCGCTCA CAATTCCACA CAACATACGA GCCGGAAGCA TAAAGTGTAA
     1801 AGCCTGGGGT GCCTAATGAG TGAGCTAACT CACATTAATT GCGTTGCGCT CACTGCCCGC
     1861 TTTCCAGTCG GGAAACCTGT CGTGCCAGCT GCATTAATGA ATCGGCCAAC GCGCGGGGAG
     1921 AGGCGGTTTG CGTATTGGGC GCTCTTCCGC TTCCTCGCTC ACTGACTCGC TGCGCTCGGT
     1981 CGTTCGGCTG CGGCGAGCGG TATCAGCTCA CTCAAAGGCG GTAATACGGT TATCCACAGA
     2041 ATCAGGGGAT AACGCAGGAA AGAACATGTG AGCAAAAGGC CAGCAAAAGG CCAGGAACCG
     2101 TAAAAAGGCC GCGTTGCTGG CGTTTTTCCA TAGGCTCCGC CCCCCTGACG AGCATCACAA
     2161 AAATCGACGC TCAAGTCAGA GGTGGCGAAA CCCGACAGGA CTATAAAGAT ACCAGGCGTT
     2221 TCCCCCTGGA AGCTCCCTCG TGCGCTCTCC TGTTCCGACC CTGCCGCTTA CCGGATACCT
     2281 GTCCGCCTTT CTCCCTTCGG GAAGCGTGGC GCTTTCTCAT AGCTCACGCT GTAGGTATCT
     2341 CAGTTCGGTG TAGGTCGTTC GCTCCAAGCT GGGCTGTGTG CACGAACCCC CCGTTCAGCC
     2401 CGACCGCTGC GCCTTATCCG GTAACTATCG TCTTGAGTCC AACCCGGTAA GACACGACTT
     2461 ATCGCCACTG GCAGCAGCCA CTGGTAACAG GATTAGCAGA GCGAGGTATG TAGGCGGTGC
     2521 TACAGAGTTC TTGAAGTGGT GGCCTAACTA CGGCTACACT AGAAGGACAG TATTTGGTAT
     2581 CTGCGCTCTG CTGAAGCCAG TTACCTTCGG AAAAAGAGTT GGTAGCTCTT GATCCGGCAA
     2641 ACAAACCACC GCTGGTAGCG GTGGTTTTTT TGTTTGCAAG CAGCAGATTA CGCGCAGAAA
     2701 AAAAGGATCT CAAGAAGATC CTTTGATCTT TTCTACGGGG TCTGACGCTC AGTGGAACGA
     2761 AAACTCACGT TAAGGGATTT TGGTCATGAG ATTATCAAAA AGGATCTTCA CCTAGATCCT
     2821 TTTAAATTAA AAATGAAGTT TTAAATCAAT CTAAAGTATA TATGAGTAAA CTTGGTCTGA
     2881 CAGTTACCAA TGCTTAATCA GTGAGGCACC TATCTCAGCG ATCTGTCTAT TTCGTTCATC
     2941 CATAGTTGCC TGACTCCCCG TCGTGTAGAT AACTACGATA CGGGAGGGCT TACCATCTGG
     3001 CCCCAGTGCT GCAATGATAC CGATAACTTC GTATAGCATA CATTATACGA ACGGTAGACG
     3061 TCTAAGAAAC CATTATTATC ATGACATTAA CCTATAAAAA TAGGCGTATC ACGAGGCCCT
     3121 TTCGTC
//
